# Supplementary material for: Comparison of an Addictive Potential of μ-Opioid Receptor Agonists with G Protein Bias: Behavioral and Molecular Modeling Studies
Source: Pharmaceutics. 2021 Dec 27;14(1):55. doi: 10.3390/pharmaceutics14010055 (PMC8779292; doi:10.3390/pharmaceutics14010055)
Supplement: Supplementary file 1 [file pharmaceutics-14-00055-s001.zip]

Archive with 1 entries (1 files):
- pharmaceutics-1507188 SUP for conversion.pdf
